# Supplementary material for: Modular Synthesis of New Metalloid-Substituted Olefins from Diboryl(Silyl)Ethenes via Suzuki–Miyaura Reactions
Source: Int J Mol Sci. 2024 Nov 14;25(22):12208. doi: 10.3390/ijms252212208 (PMC11595092; doi:10.3390/ijms252212208)
Supplement: Supplementary file 1 [file ijms-25-12208-s001.zip]

Archive with 4 entries (4 files):
- File S1.pdf
- File S2.pdf
- File S3.pdf
- ijms-3267152-supplementary.pdf
